# Supplementary material for: Genetic Dissection of Sexual Reproduction in a Primary Homothallic Basidiomycete
Source: PLoS Genet. 2016 Jun 21;12(6):e1006110. doi: 10.1371/journal.pgen.1006110 (PMC4915694; doi:10.1371/journal.pgen.1006110)
Supplement: S5 Table — (XLSX) [file pgen.1006110.s012.xlsx]

## Sheet: Sheet1
Protein Acc. No.	Scaffold Acc. No.	Scaffold No.	Protein size	Genomic coordinates	BLASTP hits examples with significant E-values	Domain description	HMMER Sequence Matches and Features		phmmer Best Match (with exact domain architecture when existing)	InterProScan
CDZ96688.1 (HD1)	LN483167.1	scaffold_79	506 aa	58710..60570	Sxi1 Tremella mesenterica [ADO17666.1]; homeodomain transcription factor HD1 Sporidiobolus salmonicolor [ADM24735.1] a1 homeodomain mating type protein Heterobasidion annosum [AGS09286.1] SXI1alpha Cryptococcus gattii [AEG78608.1]	Transcription factor MEIS1 and related HOX domain proteins; Homeodomain-containing protein		Homeobox_KN (PF05920.8) [140..179] Superfamily Homeodomain-like (46690) [131..183] Coiled-coil [469..503]	Uncharacterized protein Malassezia globosa CBS 7966 [A8PVJ1_MALGO]
CDZ96689.1 (HD2)	LN483167.1	scaffold_79	412 aa	61348..62784	A2 mating-type protein Phanerochaete chrysosporium[ADN97175.1]; SXI2p Kwoniella heveanensis [ACZ51517.1] HD2 homeodomain mating-type protein Pleurotus djamor [AAS46736.1] UhbW1 Ustilago hordei [CAA79219.1]	Homeodomain-like-containing transcription factor		Homeobox domain (PF00046.26) [141..196] Superfamily Homeodomain-like (46690) [133..194]	Uncharacterized protein Gloeophyllum trabeum ATCC 11539 [S7QLU4_GLOTA]
CDZ98264.1	LN483326.1	Scaffold_242	952 aa	463157..466642	hypothetical protein RO3G_11930 Rhizopus delemar RA 99-880 [EIE87219.1]	Homeodomain-like-containing transcription factor		Homeobox domain (PF00046.26) [198..254] Coiled-coil [677..704]	Uncharacterized protein Rhizopus delemar RA 99-880 [I1CFI9_RHIO9]
CED83841.1	LN483157.1	scaffold_69	439 aa	945531..947189	hypothetical protein RSOLAG1IB_10362 Rhizoctonia solani AG-1 IB [CEL62304.1] homeobox protein OTX Rhodotorula toruloides NP11 [EMS22757.1]	Transcription factor, contains HOX domain		Homeobox domain (PF00046.26) [1..52]	Uncharacterized protein Rhizoctonia solani AG-8 WAC10335 [A0A066VD05_9HOMO]
CDZ96543.1	LN483144.1	scaffold_54	314 aa	506872..508275	hypothetical protein KNAG_0F02210 Kazachstania naganishii CBS 8797 [CCK70888.1] homeobox transcription Moniliophthora roreri MCA 2997 [XP_007849451.1]	Transcription factor MEIS1 and related HOX domain proteins; Homeodomain-containing protein		Homeobox_KN (PF05920.8) [237..275]	Uncharacterized protein Kazachstania naganishii ATCC MYA-139 [J7RMU4_KAZNA]
CED82814.1	LN483142.1	scaffold_52	908 aa	480299..483243	hypothetical protein, variant Spizellomyces punctatus DAOM BR117 [KND00461.1] hypothetical protein MVLG_02993 Microbotryum lychnidis-dioicae p1A1 Lamole [KDE06640.1] homeobox protein YOX1/YHP1 Rhodotorula toruloides NP11 [EMS25456.1] Yox1p Saccharomyces cerevisiae YJM1463 [AJS96747.1]	homeobox-domain containing protein		Homeobox domain (PF00046.26) [226..282]	Uncharacterized protein Microbotryum violaceum p1A1 Lamole) [U5H6U6_USTV1]
CED84781.1	LN483166.1	scaffold_78	1095 aa	1291852..1296633	specific transcriptional repressor, putative Cryptococcus neoformans var. neoformans JEC21 [AAW45261.2] hypothetical protein TREMEDRAFT_31415 Tremella mesenterica DSM 1558 [XP_007004937.1] putative jumonji superfamily protein Moniliophthora roreri [KTB36190.1]	DNA damage-responsive repressor GIS1/RPH1, jumonji superfamily It has a putative histone H3 binding site; chromatin remodeling		jmjN domain (PF02375.14) [162..195] JmjC domain, hydroxylase (PF02373.19) [484..600] PHD-like zinc-binding domain, zf-HC5HC2H (PF13771.3) [780..904] Coiled-coil [639..678]	Uncharacterized protein Jaapia argillacea MUCL 33604 A0A067PCD2_9HOMO
CED83015.1	LN483142.1	scaffold_52	998 aa	1052625..1057943	conserved hypothetical protein Cryptococcus neoformans var. neoformans JEC21 [AAW43382.2] ZNF1 Coprinopsis cinerea okayama7#130 [XP_001831227.2]	PHD finger protein BR140/LIN-49, domains found in the polybromo protein and Yeast Rsc1/Rsc2 (Remodeling of the Structure of Chromatin)		PHD-finger (PF00628.26) [178..227] PHD-zinc-finger like domain, zf-HC5HC2H_2 (PF13832.3) [713..818]	no exact domain architecture found; hit but with different domain architecture: Uncharacterized protein Cryptococcus neoformans var. neoformans serotype D JEC21 [Q5KHQ0_CRYNJ]
